# Supplementary material for: Beneath the surface: Amino acid variation underlying two decades of dengue virus antigenic dynamics in Bangkok, Thailand
Source: PLoS Pathog. 2022 May 2;18(5):e1010500. doi: 10.1371/journal.ppat.1010500 (PMC9098070; doi:10.1371/journal.ppat.1010500)
Supplement: S1 File — (CSV) [file ppat.1010500.s017.csv]

Position	Substitution	Effect.median	Effect.lower	Effect.upper
15	L15I	0.242	0.188	0.29
15	I15L	0.244	0.195	0.29
37	S37G	0.361	0.312	0.395
37	G37S	0.372	0.328	0.408
37	D37N	0.752	0.705	0.79
37	N37D	0.767	0.724	0.805
46	I46T	0.051	0.001	0.099
46	L46I	0.457	0.421	0.49
46	I46L	0.473	0.435	0.503
50	A50V	0.447	0.285	0.643
50	V50A	0.5	0.321	0.645
51	S51T	0.11	0.073	0.163
51	T51S	0.114	0.078	0.152
52	E52N	0.047	0.001	0.106
52	N52D	0.088	0.028	0.15
52	N52E	0.093	0.046	0.134
52	H52N	0.124	0.003	0.271
52	D52Q	0.329	0.291	0.38
52	Q52D	0.374	0.316	0.42
52	N52R	0.741	0.366	0.875
52	R52N	0.771	0.404	0.842
52	D52R	0.894	0.312	1.126
52	R52D	0.977	0.413	1.268
55	L55I	0.562	0.497	0.626
55	I55L	0.567	0.514	0.623
55	T55I	0.924	0.858	0.988
55	I55T	0.931	0.872	0.98
81	I81Y	0.079	0.01	0.155
81	T81Y	0.1	0.032	0.183
81	Y81I	0.112	0.049	0.203
81	T81I	0.142	0.105	0.195
81	I81V	0.221	0.147	0.301
81	Y81T	0.239	0.184	0.334
81	I81T	0.257	0.206	0.293
81	V81I	0.267	0.185	0.332
81	T81V	0.284	0.193	0.351
81	S81I	0.293	0.246	0.341
81	I81S	0.406	0.349	0.451
81	V81T	0.434	0.33	0.507
81	S81V	0.751	0.676	0.83
81	V81S	0.902	0.833	0.991
83	K83R	0.057	0.018	0.097
83	R83K	0.062	0.004	0.102
83	V83P	0.164	0.106	0.257
83	P83V	0.184	0.117	0.37
83	V83X	0.285	0.105	0.339
83	X83V	0.299	0.19	0.367
83	V83R	0.356	0.316	0.408
83	R83V	0.365	0.325	0.418
96	L96M	0.155	0.109	0.196
96	M96L	0.162	0.115	0.21
96	I96V	0.178	0.098	0.268
96	V96I	0.185	0.101	0.271
96	Y96F	0.289	0.26	0.338
96	L96V	0.292	0.202	0.384
96	V96L	0.299	0.196	0.387
96	F96Y	0.299	0.265	0.33
96	M96F	0.416	0.39	0.446
96	F96M	0.416	0.386	0.449
96	F96X	0.488	0.426	0.556
96	X96F	0.511	0.436	0.576
96	V96F	0.571	0.492	0.636
96	F96V	0.571	0.489	0.642
112	G112A	0.266	0.197	0.317
112	A112G	0.277	0.215	0.35
114	M114L	0.177	0.07	0.704
114	L114V	0.335	0.316	0.354
114	V114L	0.35	0.334	0.368
122	V122S	0.197	0.174	0.372
122	S122V	0.197	0.177	0.307
124	S124K	0.16	0.073	0.234
124	K124S	0.255	0.186	0.343
124	L124K	0.598	0.521	0.699
124	L124P	0.701	0.623	0.775
124	K124L	0.712	0.62	0.795
124	P124L	0.821	0.733	0.894
124	S124N	1.463	1.389	1.566
124	N124S	1.592	1.503	1.676
124	L124N	1.664	1.584	1.748
124	N124L	1.778	1.682	1.854
125	M125T	0.331	0.292	0.374
125	T125M	0.335	0.289	0.376
125	L125T	0.469	0.407	0.551
125	T125L	0.47	0.394	0.551
128	K128S	0.797	0.742	0.952
128	S128K	0.943	0.773	1.09
129	L129M	0.185	0.084	0.283
129	V129I	0.2	0.147	0.292
129	M129L	0.24	0.144	0.32
129	I129V	0.26	0.172	0.34
129	V129M	0.262	0.165	0.353
129	M129V	0.325	0.242	0.4
132	P132H	0.056	0.03	0.08
132	H132P	0.061	0.031	0.085
132	Y132V	0.234	0.135	0.318
132	P132T	0.246	0.169	0.317
132	T132P	0.252	0.197	0.319
132	V132Y	0.254	0.167	0.341
132	I132H	0.294	0.27	0.318
132	H132I	0.298	0.274	0.325
132	Y132T	0.365	0.3	0.414
132	T132Y	0.368	0.314	0.417
132	H132T	0.556	0.442	0.643
132	T132H	0.558	0.455	0.655
132	P132V	0.628	0.495	0.727
132	V132P	0.654	0.553	0.742
132	H132V	0.858	0.713	0.957
132	V132H	0.868	0.73	0.999
136	E136R	0.512	0.46	0.551
136	R136E	0.516	0.47	0.555
145	D145T	1.383	1.286	1.474
145	T145D	1.391	1.304	1.492
145	S145D	1.527	1.426	1.64
145	D145S	1.543	1.431	1.651
157	E157N	0.109	0.048	0.171
157	N157E	0.141	0.079	0.197
157	E157S	0.23	0.076	0.347
157	S157E	0.255	0.123	0.365
157	D157N	0.541	0.497	0.59
157	G157S	0.587	0.465	0.683
157	N157D	0.588	0.522	0.635
157	S157G	0.592	0.486	0.698
157	S157K	0.767	0.657	0.865
157	K157S	0.772	0.661	0.882
160	A160K	0.095	0.048	0.138
160	A160V	0.098	0.055	0.159
160	K160A	0.105	0.071	0.148
160	V160A	0.114	0.057	0.171
160	K160E	0.12	0.026	0.197
160	E160K	0.123	0.04	0.215
160	V160K	0.125	0.088	0.166
160	V160E	0.13	0.043	0.205
160	E160V	0.135	0.042	0.202
160	K160V	0.136	0.096	0.166
160	K160T	0.15	0.095	0.218
160	T160K	0.181	0.117	0.24
160	V160T	0.199	0.146	0.242
160	T160V	0.245	0.195	0.282
160	M160K	0.431	0.388	0.475
160	K160M	0.447	0.402	0.485
160	A160I	0.613	0.46	0.754
160	I160A	0.624	0.487	0.805
160	E160T	0.802	0.687	0.898
160	T160E	0.842	0.759	0.944
160	M160T	0.848	0.775	0.925
160	T160M	0.884	0.799	0.96
160	A160T	1.091	0.979	1.189
160	I160T	1.096	1.058	1.126
160	T160I	1.139	1.107	1.163
160	T160A	1.151	1.071	1.277
161	I161T	0.281	0.249	0.319
161	T161I	0.289	0.261	0.322
162	V162I	0.063	0.011	0.108
162	I162V	0.079	0.028	0.121
162	A162I	0.126	0.094	0.169
162	I162A	0.144	0.101	0.196
168	S168A	0.596	0.551	0.63
168	A168S	0.651	0.619	0.696
169	S169P	0.111	0.076	0.138
169	P169S	0.151	0.115	0.184
170	I170T	0.041	0.015	0.064
170	V170S	0.3	0.263	0.34
170	S170V	0.328	0.292	0.36
170	V170I	0.368	0.332	0.41
170	I170V	0.389	0.356	0.441
170	A170T	0.521	0.488	0.559
170	T170A	0.594	0.547	0.634
170	N170T	0.676	0.637	0.716
170	T170N	0.703	0.66	0.753
170	A170V	0.826	0.559	1.019
170	N170V	0.852	0.618	1.029
170	V170N	0.863	0.636	1.047
170	V170A	0.873	0.495	1.126
170	N170I	1.183	1.127	1.24
170	I170N	1.224	1.172	1.279
170	A170I	1.25	1.194	1.311
170	I170A	1.329	1.268	1.385
171	T171S	0.156	0.126	0.193
171	S171T	0.157	0.133	0.182
171	I171V	0.16	0.11	0.217
171	V171I	0.166	0.104	0.22
171	S171A	0.23	0.004	0.442
171	A171S	0.237	0.048	0.337
171	T171A	0.434	0.381	0.482
171	A171T	0.44	0.381	0.506
174	I174K	0.197	0.167	0.231
174	K174I	0.203	0.169	0.238
174	Q174R	0.263	0.204	0.308
174	E174R	0.264	0.22	0.311
174	R174Q	0.286	0.231	0.357
174	R174E	0.293	0.244	0.334
174	Q174V	0.418	0.378	0.444
174	V174Q	0.421	0.396	0.449
174	V174R	0.427	0.324	0.518
174	R174V	0.438	0.368	0.511
174	V174K	0.459	0.42	0.504
174	K174V	0.462	0.414	0.501
174	V174E	0.522	0.487	0.556
174	Q174K	0.522	0.497	0.542
174	E174V	0.523	0.482	0.559
174	K174A	0.526	0.412	0.626
174	A174K	0.531	0.438	0.641
174	K174Q	0.543	0.521	0.571
174	Q174A	0.628	0.517	0.714
174	A174Q	0.649	0.568	0.728
174	E174A	1.006	0.91	1.098
174	A174E	1.022	0.946	1.094
180	T180I	0.255	0.184	0.315
180	I180T	0.266	0.203	0.324
180	E180I	0.759	0.69	0.831
180	I180E	0.779	0.724	0.838
182	T182S	0.135	0.1	0.169
182	S182T	0.138	0.108	0.173
184	X184E	0.047	0.002	0.102
184	E184X	0.055	0.005	0.119
197	I197V	0.19	0.095	0.256
197	V197I	0.25	0.184	0.345
197	I197M	0.546	0.435	0.631
197	M197I	0.629	0.527	0.73
203	D203E	0.12	0.086	0.16
203	E203D	0.124	0.083	0.157
203	K203G	0.254	0.058	0.437
203	T203N	0.447	0.416	0.48
203	N203T	0.448	0.417	0.488
203	E203K	0.531	0.458	0.619
203	K203N	0.535	0.498	0.578
203	N203K	0.542	0.495	0.592
203	K203E	0.554	0.478	0.619
222	A222S	0.087	0.01	0.15
222	S222A	0.158	0.011	0.21
225	T225D	0.043	0.007	0.071
225	S225A	0.087	0.016	0.132
225	D225I	0.204	0.123	0.308
225	I225D	0.25	0.169	0.342
225	A225T	0.86	0.814	0.923
225	T225A	0.929	0.881	0.972
225	S225I	1.094	1.016	1.198
225	I225S	1.12	1.045	1.199
226	K226T	0.036	0.013	0.058
226	T226K	0.047	0.023	0.07
226	I226T	0.078	0	0.142
226	T226I	0.091	0.003	0.163
227	S227Q	0.137	0.11	0.168
227	Q227S	0.142	0.119	0.166
228	T228Q	0.081	0.061	0.108
228	Q228T	0.082	0.058	0.104
228	G228H	0.399	0.371	0.435
228	H228G	0.399	0.373	0.422
228	Q228G	0.487	0.47	0.51
228	G228Q	0.487	0.473	0.509
229	V229A	0.204	0.151	0.272
229	A229V	0.21	0.15	0.267
229	E229A	0.304	0.265	0.352
229	A229E	0.313	0.262	0.352
251	V251A	0.557	0.505	0.617
251	A251V	0.565	0.51	0.629
262	A262T	0.737	0.697	0.769
262	T262A	0.751	0.703	0.784
272	M272S	0.053	0.023	0.079
272	S272M	0.059	0.038	0.086
272	T272N	0.083	0.018	0.145
272	N272T	0.098	0.041	0.148
272	M272N	0.113	0.042	0.162
272	N272M	0.126	0.077	0.168
272	S272F	0.217	0.148	0.28
272	F272S	0.224	0.13	0.307
272	M272F	0.612	0.561	0.705
272	F272M	0.632	0.562	0.72
272	T272F	0.857	0.816	0.936
272	F272T	0.861	0.795	0.942
272	I272M	0.992	0.963	1.022
272	M272I	1.013	0.978	1.05
273	G273T	0.027	0.002	0.051
273	T273G	0.033	0.011	0.055
280	T280S	1.169	1.144	1.203
280	S280T	1.177	1.143	1.21
305	T305L	0.094	0.049	0.133
305	L305T	0.103	0.064	0.141
305	P305T	0.214	0.17	0.259
305	T305P	0.215	0.173	0.262
305	K305I	0.314	0.271	0.364
305	I305K	0.321	0.282	0.367
305	S305L	0.589	0.555	0.622
305	L305S	0.605	0.57	0.642
323	R323Q	0.14	0.082	0.229
323	Q323R	0.216	0.12	0.273
323	R323K	0.754	0.722	0.828
323	K323R	0.823	0.761	0.878
327	E327A	0.307	0.26	0.347
327	A327E	0.31	0.252	0.351
331	X331S	0.417	0.386	0.471
331	S331X	0.421	0.371	0.461
338	E338L	0.045	0.026	0.073
338	L338E	0.055	0.025	0.11
342	L342G	0.389	0.366	0.412
342	G342L	0.398	0.377	0.421
342	L342V	1.142	1.064	1.211
342	V342L	1.182	1.103	1.24
343	R343Q	0.054	0.018	0.104
343	Q343R	0.059	0.021	0.103
343	R343N	0.306	0.273	0.339
343	N343R	0.309	0.265	0.366
351	L351V	0.507	0.459	0.554
351	V351L	0.531	0.492	0.583
355	N355I	0.574	0.484	0.665
355	I355N	0.58	0.487	0.658
357	F357M	0.1	0.034	0.155
357	M357F	0.101	0.046	0.181
357	I357M	0.324	0.269	0.384
357	M357I	0.33	0.268	0.396
360	E360D	0.06	0.023	0.106
360	D360N	0.358	0.338	0.381
360	N360D	0.371	0.345	0.389
360	G360K	0.439	0.386	0.478
360	K360G	0.458	0.424	0.499
360	G360S	0.514	0.365	0.62
360	S360G	0.529	0.388	0.674
360	S360N	0.56	0.526	0.595
360	N360S	0.578	0.536	0.608
360	E360N	0.592	0.565	0.619
360	G360E	0.594	0.525	0.652
360	N360E	0.614	0.583	0.642
360	E360G	0.619	0.56	0.683
360	G360N	1.439	1.373	1.482
360	N360G	1.484	1.432	1.526
365	I365V	0.261	0.226	0.29
365	V365I	0.264	0.237	0.288
382	I382A	0.078	0.056	0.115
382	A382I	0.086	0.057	0.142
382	I382T	0.159	0.101	0.193
382	T382I	0.168	0.12	0.197
384	E384D	0.089	0.049	0.12
384	D384E	0.102	0.063	0.137
384	P384G	0.116	0.062	0.174
384	G384P	0.126	0.077	0.189
384	E384G	0.196	0.147	0.268
384	G384E	0.212	0.161	0.279
384	E384P	0.373	0.331	0.412
384	P384E	0.388	0.348	0.434
385	K385N	0.173	0.064	0.268
385	N385K	0.21	0.118	0.314
386	T386Q	0.401	0.344	0.465
386	Q386T	0.417	0.363	0.472
400	R400K	0.742	0.701	0.78
400	K400R	0.783	0.734	0.822
400	X400K	0.811	0.731	0.897
400	K400X	0.815	0.725	0.896
404	A404I	0.469	0.416	0.536
404	I404A	0.486	0.425	0.549
404	S404I	0.559	0.472	0.641
404	I404S	0.56	0.496	0.638
428	L428V	0.252	0.214	0.282
428	V428L	0.275	0.245	0.311
428	M428V	0.34	0.307	0.369
428	V428M	0.36	0.33	0.39
429	X429L	0.723	0.683	0.772
429	L429X	0.802	0.755	0.837
435	L435I	0.194	0.137	0.243
435	I435L	0.195	0.134	0.251
435	I435M	0.302	0.207	0.369
435	M435I	0.308	0.201	0.37
436	L436I	0.183	0.16	0.206
436	I436L	0.193	0.17	0.212
442	R442S	0.189	0.151	0.216
442	S442R	0.19	0.161	0.226
442	G442S	0.283	0.252	0.317
442	S442G	0.284	0.252	0.315
446	V446A	0.295	0.188	0.498
446	A446V	0.393	0.2	0.523
454	T454V	0.535	0.446	0.615
454	V454T	0.545	0.47	0.624
454	M454V	0.601	0.502	0.719
454	V454M	0.663	0.565	0.776
455	V455M	0.036	0.003	0.068
455	I455V	0.534	0.478	0.571
455	V455I	0.558	0.51	0.606
466	L466V	0.151	0.072	0.208
466	V466L	0.154	0.1	0.225
475	M475F	0.251	0.196	0.306
475	F475M	0.256	0.186	0.308
481	V481L	0.291	0.257	0.319
481	L481V	0.302	0.27	0.325
484	F484I	0.265	0.228	0.303
484	I484F	0.297	0.244	0.339
491	F491A	0.114	0.07	0.147
491	A491F	0.138	0.108	0.168
491	T491V	0.218	0.146	0.292
491	V491T	0.232	0.156	0.306
491	T491A	0.278	0.201	0.342
491	A491T	0.327	0.2	0.426
492	X492T	0.085	0.026	0.148
492	T492X	0.087	0.032	0.147
492	X492V	0.245	0.192	0.303
492	V492X	0.249	0.18	0.312
