# Supplementary material for: Beneath the surface: Amino acid variation underlying two decades of dengue virus antigenic dynamics in Bangkok, Thailand
Source: PLoS Pathog. 2022 May 2;18(5):e1010500. doi: 10.1371/journal.ppat.1010500 (PMC9098070; doi:10.1371/journal.ppat.1010500)
Supplement: S2 File — (CSV) [file ppat.1010500.s018.csv]

Position	Substitution	Effect.median	Effect.lower	Effect.upper
2	L2Q	0.36	0.32	0.39
2	Q2L	0.38	0.33	0.42
2	L2H	0.75	0.71	0.8
2	H2L	0.76	0.71	0.81
4	S4R	0.63	0.38	0.93
4	E4S	0.63	0.56	0.71
4	R4S	0.65	0.41	0.91
4	R4T	0.66	0.63	0.73
4	T4R	0.66	0.62	0.76
4	S4E	0.69	0.61	0.77
4	Q4A	0.82	0.75	0.92
4	A4Q	0.85	0.75	0.91
4	K4A	0.96	0.88	1.05
4	A4K	0.97	0.87	1.05
4	E4A	1.02	0.96	1.1
4	A4E	1.04	0.96	1.11
5	V5M	0.25	0.19	0.31
5	M5V	0.26	0.2	0.32
7	N7A	0.28	0.23	0.34
7	S7A	0.29	0.24	0.35
7	A7N	0.29	0.24	0.34
7	A7S	0.3	0.25	0.36
10	T10M	0.72	0.69	0.76
10	M10T	0.79	0.75	0.83
12	A12V	0.26	0.21	0.3
12	V12A	0.27	0.22	0.31
19	V19I	0.08	0.04	0.11
19	M19I	0.15	0.09	0.18
19	I19M	0.16	0.12	0.2
19	F19L	0.2	0.16	0.24
19	L19F	0.2	0.15	0.23
19	F19V	0.24	0.21	0.28
19	L19V	0.27	0.23	0.3
19	V19F	0.3	0.27	0.33
19	V19L	0.32	0.28	0.35
19	M19V	1.01	0.95	1.07
19	V19M	1.09	1.03	1.14
27	I27F	0.73	0.65	0.82
27	F27I	0.73	0.63	0.81
27	W27I	1.19	1.1	1.3
27	I27W	1.2	1.1	1.28
28	N28S	1.26	0.91	1.41
28	S28N	1.28	0.93	1.43
29	K29M	0.57	0.48	0.66
29	M29K	0.58	0.49	0.66
29	M29R	0.79	0.73	0.87
29	R29M	0.79	0.69	0.87
33	I33T	0.15	0.1	0.18
33	T33I	0.16	0.12	0.21
33	V33I	0.34	0.26	0.42
33	I33V	0.37	0.26	0.45
34	T34V	0.81	0.75	0.87
34	V34T	0.83	0.77	0.89
36	A36T	0.27	0.23	0.32
36	T36A	0.29	0.25	0.34
37	M37L	0.28	0.25	0.31
37	L37M	0.31	0.24	0.36
37	M37V	0.5	0.45	0.56
37	V37M	0.53	0.47	0.59
37	M37F	0.89	0.8	1.24
37	F37M	0.94	0.8	1.39
38	F38V	0.15	0.13	0.18
38	V38F	0.16	0.13	0.18
38	T38V	0.18	0.15	0.2
38	V38T	0.19	0.16	0.21
38	F38T	0.26	0.2	0.32
38	T38F	0.27	0.2	0.31
38	S38A	0.41	0.34	0.49
38	A38S	0.44	0.35	0.51
38	T38I	0.44	0.38	0.49
38	I38T	0.44	0.37	0.49
38	I38F	0.68	0.6	0.75
38	F38I	0.7	0.61	0.78
38	S38I	1.24	0.7	1.69
38	I38S	1.32	0.81	1.76
38	S38F	1.7	1.63	1.8
38	F38S	1.71	1.63	1.78
38	S38T	2.3	2.2	2.37
38	T38S	2.36	2.24	2.44
41	C41M	0.14	0.06	0.23
41	M41C	0.14	0.07	0.23
41	F41M	0.22	0.11	0.34
41	M41F	0.24	0.14	0.38
41	L41V	0.25	0.22	0.29
41	V41L	0.26	0.23	0.29
41	C41L	0.42	0.39	0.46
41	L41C	0.42	0.39	0.45
41	L41M	0.51	0.38	0.65
41	M41L	0.52	0.35	0.7
44	V44I	0.06	0.01	0.09
44	L44T	0.51	0.45	0.59
44	T44L	0.52	0.45	0.58
45	M45V	0.18	0.11	0.24
45	V45M	0.19	0.12	0.25
45	V45T	0.32	0.26	0.38
45	T45V	0.32	0.25	0.39
45	I45M	0.33	0.28	0.38
45	M45I	0.39	0.33	0.45
45	I45S	0.54	0.47	0.62
45	S45I	0.58	0.5	0.66
45	I45T	1.14	1.1	1.19
45	T45I	1.2	1.15	1.25
47	H47Q	0.35	0.29	0.4
47	Q47H	0.38	0.32	0.42
54	T54L	0.32	0.3	0.36
54	L54T	0.32	0.29	0.34
54	I54A	0.59	0.52	0.66
54	A54I	0.6	0.53	0.67
56	T56S	0.73	0.67	0.82
56	S56T	0.74	0.66	0.83
56	A56S	0.85	0.79	0.92
56	S56A	0.86	0.8	0.94
62	S62T	0.09	0.02	0.17
62	T62S	0.1	0.02	0.18
62	A62T	0.54	0.48	0.6
62	T62A	0.55	0.49	0.63
63	T63S	0.04	0.01	0.08
63	S63T	0.04	0.01	0.07
63	A63N	0.31	0.22	0.39
63	N63A	0.32	0.23	0.4
64	V64M	0.51	0.45	0.6
64	M64V	0.51	0.44	0.57
65	A65L	0.14	0.01	0.25
65	L65A	0.14	0.02	0.26
65	A65V	0.19	0.08	0.33
65	V65A	0.2	0.08	0.3
65	S65V	0.42	0.34	0.52
65	V65S	0.44	0.36	0.52
67	D67K	0.34	0.3	0.37
67	K67D	0.34	0.3	0.38
67	E67D	0.43	0.34	0.53
67	D67E	0.44	0.34	0.54
67	R67N	0.61	0.54	0.7
67	N67R	0.63	0.54	0.71
77	V77L	0.18	0.13	0.23
77	L77V	0.18	0.14	0.22
79	I79T	0.48	0.27	0.65
79	T79I	0.49	0.33	0.61
83	I83L	0.48	0.39	0.56
83	L83I	0.48	0.41	0.56
83	V83L	0.93	0.86	0.99
83	L83V	0.93	0.87	1.01
88	V88T	0.42	0.37	0.48
88	T88V	0.43	0.36	0.48
89	V89I	0.08	0.04	0.14
89	I89V	0.08	0.02	0.12
89	I89L	0.28	0.25	0.31
89	L89I	0.3	0.27	0.32
95	K95R	0.54	0.44	0.68
95	R95K	0.67	0.53	0.78
104	A104T	0.56	0.52	0.61
104	T104A	0.57	0.53	0.61
104	A104L	0.87	0.85	0.89
104	L104A	0.88	0.85	0.9
111	L111V	0.77	0.65	1.09
111	V111L	0.78	0.66	1.13
113	F113S	0.39	0.32	0.48
113	S113F	0.4	0.32	0.49
113	T113F	0.57	0.48	0.64
113	F113T	0.57	0.51	0.66
113	M113S	0.97	0.93	1.07
113	S113M	0.98	0.92	1.05
113	V113F	1.09	1.01	1.16
113	F113V	1.11	1.04	1.17
113	Q113M	2.15	2.09	2.23
113	M113Q	2.15	2.09	2.24
115	E115A	0.4	0.37	0.44
115	A115E	0.42	0.37	0.45
115	Q115A	0.5	0.47	0.54
115	A115Q	0.52	0.47	0.55
115	T115A	0.72	0.68	0.77
115	A115T	0.74	0.7	0.79
118	N118H	0.03	0.01	0.06
118	H118N	0.04	0	0.07
118	X118H	0.21	0.14	0.33
118	H118X	0.21	0.15	0.28
118	E118R	0.49	0.38	0.59
118	R118E	0.5	0.41	0.61
118	N118R	0.99	0.87	1.12
118	R118N	1.01	0.9	1.1
119	D119T	0.12	0.07	0.16
119	T119D	0.15	0.11	0.2
119	X119S	0.4	0.34	0.46
119	S119X	0.41	0.36	0.47
119	X119T	0.46	0.37	0.55
119	T119X	0.49	0.4	0.57
119	N119S	0.81	0.77	0.85
119	N119T	0.84	0.73	0.93
119	S119N	0.84	0.79	0.88
119	T119N	0.86	0.77	0.98
120	V120L	0.22	0.2	0.24
120	L120V	0.23	0.2	0.24
123	T123F	0.51	0.41	0.6
123	F123T	0.51	0.39	0.61
123	L123T	0.72	0.62	0.82
123	T123L	0.74	0.64	0.86
124	V124T	0.28	0.22	0.35
124	T124V	0.28	0.21	0.35
124	A124V	0.37	0.3	0.43
124	V124A	0.38	0.31	0.44
124	V124G	0.45	0.38	0.51
124	G124V	0.45	0.39	0.5
127	V127I	0.45	0.4	0.49
127	I127V	0.55	0.49	0.6
136	V136I	0.38	0.21	0.61
136	I136V	0.39	0.17	0.59
136	V136L	0.93	0.89	0.97
136	L136V	0.94	0.9	0.98
139	D139Q	0.07	0.02	0.13
139	Q139D	0.09	0.03	0.15
139	N139Q	0.18	0.12	0.24
139	Q139N	0.19	0.13	0.25
139	D139S	0.45	0.39	0.54
139	S139D	0.46	0.39	0.52
139	K139Q	0.54	0.48	0.61
139	Q139S	0.54	0.45	0.68
139	S139Q	0.54	0.44	0.65
139	K139H	0.55	0.52	0.58
139	Q139K	0.56	0.48	0.63
139	H139K	0.56	0.52	0.59
139	H139S	0.64	0.56	0.76
139	S139H	0.66	0.58	0.73
142	K142I	0.08	0.05	0.12
142	I142K	0.09	0.05	0.13
142	I142S	0.09	0.05	0.14
142	S142I	0.09	0.05	0.12
142	K142S	0.27	0.24	0.31
142	S142K	0.29	0.24	0.33
142	S142P	0.35	0.31	0.42
142	P142S	0.35	0.29	0.39
142	L142S	0.42	0.37	0.48
142	S142L	0.44	0.37	0.49
150	L150I	0.47	0.28	0.58
150	I150L	0.51	0.39	0.63
152	L152M	0.2	0.17	0.24
152	M152L	0.23	0.19	0.27
152	I152V	0.36	0.2	0.59
152	V152I	0.37	0.16	0.53
152	I152M	0.65	0.6	0.69
152	M152I	0.68	0.64	0.73
152	V152M	1.04	0.88	1.15
152	M152V	1.06	0.91	1.2
155	I155X	0.4	0.34	0.49
155	X155I	0.42	0.35	0.51
156	R156P	0.47	0.41	0.54
156	P156R	0.47	0.4	0.53
163	C163M	0.04	0.02	0.07
163	C163N	0.37	0.34	0.4
163	N163C	0.37	0.33	0.4
163	C163V	0.4	0.37	0.43
163	V163C	0.4	0.35	0.43
168	I168M	0.24	0.23	0.27
168	M168I	0.24	0.22	0.27
168	A168V	0.71	0.62	0.8
168	V168A	0.73	0.65	0.8
174	I174V	0.03	0.01	0.06
174	V174I	0.06	0.04	0.08
174	M174V	0.16	0.12	0.2
174	M174G	0.18	0.14	0.22
174	V174M	0.23	0.19	0.27
174	G174M	0.25	0.2	0.28
178	L178I	0.18	0.04	0.26
178	F178L	0.21	0.15	0.34
178	L178F	0.36	0.23	0.42
178	F178S	0.37	0.29	0.5
178	S178F	0.51	0.37	0.57
182	M182Q	0.55	0.48	0.61
182	Q182M	0.56	0.48	0.66
191	N191D	0.47	0.41	0.53
191	D191N	0.47	0.41	0.56
191	N191T	0.52	0.46	0.58
191	T191N	0.52	0.45	0.61
202	L202V	0.1	0.06	0.15
202	V202L	0.16	0.1	0.2
202	C202V	0.4	0.33	0.44
202	V202C	0.43	0.38	0.47
209	I209F	0.39	0.32	0.45
209	F209I	0.4	0.33	0.45
210	M210L	0.4	0.28	0.48
210	L210M	0.42	0.33	0.51
210	F210L	0.57	0.43	0.65
210	L210F	0.59	0.47	0.68
210	T210L	1.31	1.18	1.4
210	L210T	1.33	1.24	1.41
214	R214D	0.23	0.19	0.28
214	D214R	0.25	0.2	0.3
214	R214K	0.7	0.67	0.73
214	K214R	0.71	0.69	0.75
215	S215G	0.05	0.01	0.11
215	I215S	0.26	0.22	0.3
215	S215I	0.27	0.22	0.3
215	T215A	0.58	0.48	0.67
215	A215T	0.58	0.5	0.64
216	W216S	0.14	0.02	0.26
216	S216P	0.23	0.18	0.28
216	P216S	0.24	0.18	0.28
216	L216P	0.32	0.27	0.38
216	P216L	0.35	0.27	0.41
216	S216N	0.44	0.38	0.52
216	N216S	0.45	0.37	0.52
216	W216L	1	0.89	1.22
216	L216W	1.02	0.91	1.14
219	X219R	0.46	0.43	0.49
219	R219X	0.46	0.42	0.49
